# Supplementary material for: Rosellinia necatrix infection induces differential gene expression between tolerant and susceptible avocado rootstocks
Source: PLoS One. 2019 Feb 14;14(2):e0212359. doi: 10.1371/journal.pone.0212359 (PMC6375617; doi:10.1371/journal.pone.0212359)
Supplement: S1 Table — (XLSX) [file pone.0212359.s001.xlsx]

## Sheet: Hoja1
S1 Table. Annotation and expression values of differentially expressed genes grouped by hierarchical clustering (HCL).
Cluster	Contig	Description	Microarray FC ‘Dusa’-b	Microarray FC ‘Dusa’-a	Microarray FC BG83
1	Pa_Contig00008	Plasma membrane ATPase-like	4.20	nd	nd
1	Pa_Contig00040	Probable mediator of RNA polymerase II transcription subunit 37c	5.80	5.19	2.37
1	Pa_Contig00047	Alpha-dioxygenase 1-like	8.11	4.47	4.59
1	Pa_Contig00062	Polyphenol chloroplastic-like	nd	-3.07	-7.46
1	Pa_Contig00096	Endoplasmic reticulum oxidoreductin-1-like	2.34	1.46	-1.19
1	Pa_Contig00120	Bidirectional sugar transporter SWEET17-like	2.37	1.93	1.27
1	Pa_Contig00193	Stylopine synthase	3.43	3.05	nd
1	Pa_Contig00203	UDP-rhamnose:rhamnosyltransferase 1	5.55	2.53	nd
1	Pa_Contig00206	Ocs element-binding factor 1-like	2.16	2.06	1.92
1	Pa_Contig00211	Pleiotropic drug resistance protein 1-like	3.90	nd	nd
1	Pa_Contig00227	Carrier protein mitochondrial-like	7.86	nd	nd
1	Pa_Contig00230	Lysine histidine transporter-like 8	3.01	1.46	1.11
1	Pa_Contig00240	Pectinesterase-like	5.31	3.06	2.04
1	Pa_Contig00285	Ankyrin repeat-containing protein at3g12360-like	17.00	15.47	nd
1	Pa_Contig00297	Alcohol dehydrogenase 1	10.08	1.24	nd
1	Pa_Contig00342	Crocetin chloroplastic-like	2.93	1.95	2.00
1	Pa_Contig00352	Epidermis-specific secreted glycoprotein ep1-like	1.82	1.01	1.20
1	Pa_Contig00371	Peroxidase 73-like	15.25	8.27	nd
1	Pa_Contig00410	Phenylalanine ammonia-lyase	2.85	1.62	nd
1	Pa_Contig00414	NAC domain-containing protein 68-like	5.22	1.53	nd
1	Pa_Contig00434	Probable inactive poly (ADP-Ribose) polymerase SRO1	2.43	1.19	1.16
1	Pa_Contig00468	Probable 2-aminoethanethiol dioxygenase	3.26	1.34	1.59
1	Pa_Contig00494	Flavanone 3-dioxygenase-like	5.71	3.59	nd
1	Pa_Contig00499	Cinnamoyl- reductase 1-like	3.63	-3.18	nd
1	Pa_Contig00528	Peroxidase 12-like	8.17	nd	nd
1	Pa_Contig00531	Bifunctional l-3-cyanoalanine synthase cysteine synthase mitochondrial	13.04	nd	nd
1	Pa_Contig00542	Beta-glucanase	71.98	63.30	nd
1	Pa_Contig00543	Polygalacturonase-inhibiting protein	5.20	3.79	2.01
1	Pa_Contig00551	Transmembrane protein 45b-like	7.57	8.35	2.45
1	Pa_Contig00600	Clavaminate synthase-like protein at3g21360	4.34	4.19	1.28
1	Pa_Contig00641	1-aminocyclopropane-1-carboxylate oxidase	15.55	nd	nd
1	Pa_Contig00651	12-oxophytodienoate reductase 11	14.49	10.57	2.83
1	Pa_Contig00662	LOB domain-containing protein 41-like	4.84	1.82	nd
1	Pa_Contig00714	Probable prolyl 4-hydroxylase 6	3.29	1.50	1.26
1	Pa_Contig00740	Flavonol synthase flavanone 3-hydroxylase	6.45	3.61	1.79
1	Pa_Contig00751	Xyloglucan endotransglucosylase hydrolase family protein	-1.33	-2.15	-5.74
1	Pa_Contig00789	GDSL esterase lipase at4g10955-like	5.13	2.86	-1.26
1	Pa_Contig00796	Uncharacterized protein LOC105061333	1.60	-1.26	-1.16
1	Pa_Contig00834	Anamorsin homolog	4.00	1.02	nd
1	Pa_Contig00846	Methyltransferase DDB_g0268948	4.64	nd	nd
1	Pa_Contig00860	Alpha carbonic anhydrase 7-like	11.93	2.64	nd
1	Pa_Contig00901	G-type lectin S-receptor-like serine/threonine-protein kinase B120	2.57	2.84	1.45
1	Pa_Contig00914	Receptor-like protein kinase HAIKU2	5.12	3.32	nd
1	Pa_Contig00929	Carbonyl reductase	8.11	2.20	-1.39
1	Pa_Contig00931	Receptor protein kinase ZmPK1	7.94	6.71	1.84
1	Pa_Contig00960	Protein P21-like	18.85	nd	nd
1	Pa_Contig01006	Protein TIFY 9-like	5.03	3.45	nd
1	Pa_Contig01007	Peroxidase A2-like	7.19	-1.84	nd
1	Pa_Contig01026	Polyphenol oxidase chloroplastic-like	-1.04	-1.89	-3.28
1	Pa_Contig01044	Minor allergen alt a 7-like	4.01	3.59	nd
1	Pa_Contig01081	Beta-galactosidase 1-like	10.05	nd	nd
1	Pa_Contig01090	Lipase-like pad4	4.29	2.64	nd
1	Pa_Contig01093	Chitinase 1-like	26.89	nd	nd
1	Pa_Contig01098	21 kDa protein precursor	nd	-6.25	-6.01
1	Pa_Contig01143	Pleiotropic drug resistance protein 7	nd	-2.45	-2.16
1	Pa_Contig01235	Probable leucine-rich repeat receptor-like protein kinase at5g49770	3.35	3.35	nd
1	Pa_Contig01236	Germin-like protein subfamily T member 2	19.14	22.54	nd
1	Pa_Contig01288	Thaumatin-like protein 1	6.28	5.37	2.08
1	Pa_Contig01348	Class IV chitinase	4.41	2.48	1.34
1	Pa_Contig01370	Glutaredoxin	1.55	-1.25	-1.22
1	Pa_Contig01422	Probable glutathione S-transferase	12.23	3.43	1.08
1	Pa_Contig01450	Thaumatin-like protein	45	47.88	nd
1	Pa_Contig01462	Thaumatin-like protein 1	30.11	26.52	6.38
1	Pa_Contig01469	Dioxygenase family protein	3.37	1.85	1.51
1	Pa_Contig01476	Lipid transfer-like protein VAS	11.02	7.56	3.82
1	Pa_Contig01493	Lactoylglutathione lyase glyoxalase I family protein	6.46	7.51	nd
1	Pa_Contig01521	NADP-dependent glyceraldehyde-3-phosphate dehydrogenase	nd	-2.40	-1.99
1	Pa_Contig01558	Lactoylglutathione lyase glyoxalase I family protein	6.19	5.38	4.84
1	Pa_Contig01569	Peroxidase n1-like	42.82	12.15	19.35
1	Pa_Contig01608	Cytochrome p450 89a2-like	42.84	nd	nd
1	Pa_Contig01626	4-diphosphocytidyl-2-c-methyl-D-erythritol kinase	2.28	1.66	nd
1	Pa_Contig01650	Hypothetical protein L484_015230	nd	-2.72	-2.16
1	Pa_Contig01717	ATP-dependent 6-phosphofructokinase 3-like	1.79	1.26	-1.15
1	Pa_Contig01740	Bifunctional riboflavin biosynthesis protein RIBA chloroplastic-like	4.08	3.56	nd
1	Pa_Contig01757	WRKY transcription factor 33	3.58	1.47	1.16
1	Pa_Contig01762	2-aminoethanethiol dioxygenase-like	2.74	1.23	1.19
1	Pa_Contig01782	Ethylene-responsive transcription factor erf071	6.28	1.26	2.89
1	Pa_Contig01793	Probable xyloglucan endotransglucosylase hydrolase protein 30	8.39	7.29	nd
1	Pa_Contig01836	Aureusidin synthase-like	4.90	3.10	3.32
1	Pa_Contig01861	Protein P21-like	8.97	2.61	nd
1	Pa_Contig01885	RING finger and CHY zinc finger domain-containing protein 1	3.41	2.10	1.65
1	Pa_Contig01889	Pleiotropic drug resistance protein 1-like	-2.32	-2.72	-3.36
1	Pa_Contig01904	ATP sulfurylase 2	4.99	2.97	1.33
1	Pa_Contig01921	Aspartokinase chloroplastic-like isoform X2	2.43	1.11	1.19
1	Pa_Contig01980	Histidine-containing phosphotransfer protein 1-like	nd	-2.69	-2.9
1	Pa_Contig02033	Glutamine amidotransferase	5.34	4.55	4.96
1	Pa_Contig02076	Probable galactinol-sucrose galactosyltransferase 1	6.05	6.59	3.51
1	Pa_Contig02080	2-alkenal reductase (nadp(+)-dependent)-like	2.13	1.36	1.54
1	Pa_Contig02083	---NA---	4.80	2.81	2.72
1	Pa_Contig02103	U-box domain-containing protein 4-like	1.83	1.50	1.25
1	Pa_Contig02139	Nudix hydrolase mitochondrial-like	3.73	2.41	2.06
1	Pa_Contig02162	Probable carboxylesterase 15	2.77	2.75	2.36
1	Pa_Contig02176	12-oxophytodienoate reductase 11	5.56	1.93	3.71
1	Pa_Contig02214	Lysosomal beta glucosidase-like	3.46	2.59	nd
1	Pa_Contig02230	Lachrymatory-factor synthase-like	9.81	2.92	nd
1	Pa_Contig02366	Aldo-keto reductase family 4 member c9	23.17	5.71	10.61
1	Pa_Contig02420	Alpha-glucan-protein synthase	1.54	-1.65	-1.43
1	Pa_Contig02432	PRP27-like protein	5.69	3.05	nd
1	Pa_Contig02489	Uncharacterized membrane protein at3g27390	2.08	2.27	-1.34
1	Pa_Contig02528	Serine-rich protein	1.52	2.02	-1.06
1	Pa_Contig02539	serine threonine-protein kinase HT1	2.41	2.49	1.97
1	Pa_Contig02574	Universal stress protein A-like protein	2.36	1.43	1.28
1	Pa_Contig02587	Uncharacterized protein LOC104592855	1.91	1.62	nd
1	Pa_Contig02620	Citrate glyoxysomal protein	2.28	1.42	nd
1	Pa_Contig02624	G-type lectin s-receptor-like serine/threonine-protein kinase ces101	6.22	3.56	nd
1	Pa_Contig02746	Phospho-2-dehydro-3-deoxyheptonate aldolase chloroplastic-like	6.85	-1.41	nd
1	Pa_Contig02764	Purine permease 3-like	10.29	nd	nd
1	Pa_Contig02794	Cell wall invertase	9.95	6.04	nd
1	Pa_Contig02810	GDSL esterase lipase at3g26430-like	9.89	nd	nd
1	Pa_Contig02833	Purine permease 1-like	11.6	6.08	nd
1	Pa_Contig02834	Aspartokinase chloroplastic isoform x1	1.72	1.08	1.23
1	Pa_Contig02847	Cytochrome P450 89A2-like	30.37	17.28	nd
1	Pa_Contig02853	Receptor-like protein kinase HAIKU2	4.39	3.68	2.00
1	Pa_Contig02861	Aldo-keto reductase family 4 member c9-like	24.65	nd	nd
1	Pa_Contig02882	Mannose-specific lectin-like	5.28	2.54	2.64
1	Pa_Contig02914	Shikimate kinase chloroplastic-like	1.79	1.03	-1.20
1	Pa_Contig02937	Calmodulin-binding family protein	5.63	2.32	1.53
1	Pa_Contig03002	RNA recognition motif-containing family protein	-1.32	-1.93	-2.14
1	Pa_Contig03005	Lipid transfer protein	-1.14	-1.92	-1.92
1	Pa_Contig03099	Hypoxia-responsive family protein	4.55	nd	nd
1	Pa_Contig03138	---NA---	3.9	3.64	nd
1	Pa_Contig03182	Cysteine-rich repeat secretory protein 38-like	17.94	10.56	nd
1	Pa_Contig03225	Cycloartenol-c-24-methyltransferase 1-like	-1.02	-2.43	-2.14
1	Pa_Contig03234	Peroxidase 1-like	4.04	1.71	2.22
1	Pa_Contig03249	Probable galactinol-sucrose galactosyltransferase 2	4.82	3.36	nd
1	Pa_Contig03267	Peroxidase 5-like	20.81	4.75	nd
1	Pa_Contig03300	Mannose-specific lectin-like	8.35	9.05	4.34
1	Pa_Contig03314	Cysteine-rich receptor-like protein kinase 10	4.77	3.01	nd
1	Pa_Contig03328	Chaperone protein dnaj chloroplastic-like	1.81	-1.27	nd
1	Pa_Contig03333	Pistil-specific extensin-like protein	-1.74	-2.30	-2.36
1	Pa_Contig03376	Leucoanthocyanidin reductase	4.62	-1.07	nd
1	Pa_Contig03380	Conserved hypothetical protein	6.11	3.76	1.23
1	Pa_Contig03384	Uncharacterized protein LOC104612189	2.23	1.52	1.44
1	Pa_Contig03392	Probable 1-deoxy-d-xylulose-5-phosphate synthase chloroplastic	12.03	5.68	nd
1	Pa_Contig03419	---NA---	1.98	1.44	1.06
1	Pa_Contig03420	Uncharacterized loc101213065	1.70	1.23	-1.15
1	Pa_Contig03461	Glucan endo-beta-glucosidase-like	79.64	41.21	nd
1	Pa_Contig03485	D-aminoacyl-trna deacylase	4.09	1.86	2.23
1	Pa_Contig03486	Embryo defective partial protein	2.19	-1.16	-1.02
1	Pa_Contig03487	Leucine-rich receptor-like protein kinase family XI	3.48	1.79	nd
1	Pa_Contig03497	2-nonaprenyl-3-methyl-6-methoxy-benzoquinol hydroxylase	3.22	1.28	1.02
1	Pa_Contig03513	Non-symbiotic hemoglobin 1	4.64	1.49	nd
1	Pa_Contig03561	Glyceraldehyde-3-phosphate dehydrogenase chloroplastic-like	4.89	nd	nd
1	Pa_Contig03576	Serine threonine-protein kinase HT1-like	2.15	2.70	nd
1	Pa_Contig03578	Protein trichome birefringence-like 39	2.44	1.72	-1.29
1	Pa_Contig03599	EF-hand family protein	1.83	1.64	1.67
1	Pa_Contig03622	Probable trehalose-phosphate phosphatase f	14.53	nd	nd
1	Pa_Contig03623	Cytochrome P450 93A3-like	31.40	9.63	nd
1	Pa_Contig03672	Cinnamoyl-reductase 1-like	6.56	1.65	nd
1	Pa_Contig03722	Pectinesterase 1-like	2.14	1.91	1.3
1	Pa_Contig03866	G-type lectin s-receptor-like serine/threonine-protein kinase at1g11410	2.22	1.29	1.06
1	Pa_Contig03872	Hypothetical protein POPTR_0019s13970g	5.39	-1.06	nd
1	Pa_Contig03932	Gibberellic acid methyltransferase 2	2.03	1.28	1.19
1	Pa_Contig03934	Ethylene receptor 2-like	3.95	nd	1.15
1	Pa_Contig03999	Receptor-like protein kinase HAIKU2	5.70	4.56	1.73
1	Pa_Contig04024	Bifunctional aspartate aminotransferase and glutamate aspartate-prephenate aminotransferase-like	4.28	2.22	nd
1	Pa_Contig04055	ABC transporter B family protein	2.24	1.58	1.19
1	Pa_Contig04082	NADH dehydrogenase	1.55	-1.16	nd
1	Pa_Contig04084	Chalcone synthase	9.51	-2.00	nd
1	Pa_Contig04089	Calcium-binding protein PBP1-like	6.17	nd	nd
1	Pa_Contig04106	Glutamate decarboxylase 1-like	nd	-1.94	-1.77
1	Pa_Contig04177	2-oxoglutarate and Fe-dependent oxygenase superfamily protein isoform 1	2.06	1.13	1.21
1	Pa_Contig04185	Defensin j1-2-like	-6.40	-6.35	-33.12
1	Pa_Contig04221	Folic acid and derivative biosynthetic process	2.88	1.70	1.62
1	Pa_Contig04280	Glucuronokinase 1-like	1.89	1.42	1.08
1	Pa_Contig04283	40S ribosomal protein S21	1.77	-1.24	-1.12
1	Pa_Contig04284	Arogenate dehydrogenase chloroplastic-like	6.37	4.04	nd
1	Pa_Contig04368	Prolyl 4-hydroxylase subunit alpha-1	1.98	1.15	1.14
1	Pa_Contig04496	Unnamed protein product	2.29	1.12	1.19
1	Pa_Contig04502	Probable LRR receptor-like serine threonine-protein kinase at4g08850	3.60	nd	nd
1	Pa_Contig04546	Uncharacterized protein LOC104602186	4.49	1.25	1.43
1	Pa_Contig04547	Ankyrin repeat-containing protein at2g01680-like	4.57	nd	nd
1	Pa_Contig04577	Norcoclaurine 6-o-methyltransferase	10.29	3.58	2.99
1	Pa_Contig04589	Peroxidase 4-like	4.10	4.17	3.38
1	Pa_Contig04642	Uncharacterized protein LOC103978898	1.69	1.51	1.11
1	Pa_Contig04669	Vacuolar membrane-associated protein IML1	1.88	1.15	-1.07
1	Pa_Contig04677	Transcription activator MSS11-like	11.37	6.38	nd
1	Pa_Contig04678	Probable serine/threonine-protein kinase at1g18390 isoform X2	2.20	2.04	nd
1	Pa_Contig04760	WEB family protein chloroplastic-like	3.23	3.00	1.45
1	Pa_Contig04763	Sterol 22-desaturase	6.67	5.70	2.84
1	Pa_Contig04775	---NA---	2.64	1.23	1.30
1	Pa_Contig04844	RING finger and CHY zinc finger domain-containing protein 1	2.02	1.37	1.29
1	Pa_Contig04858	Peroxidase 3-like	-1.87	-2.98	-3.65
1	Pa_Contig04890	Heat shock protein 70 partial	11.15	nd	nd
1	Pa_Contig04914	Probable glucan-beta-glucosidase a	2.67	3.09	-1.01
1	Pa_Contig04917	---NA---	2.62	1.73	1.39
1	Pa_Contig04942	ABC transporter C family member 14-like	5.80	2.11	nd
1	Pa_Contig04951	Gibberellin-regulated protein 3	-2.09	-3.68	-6.95
1	Pa_Contig04953	Sugar transport protein 13	13.36	8.60	4.79
1	Pa_Contig04985	F-box kelch protein	2.25	2.29	nd
1	Pa_Contig05037	---NA---	18.82	7.85	11.16
1	Pa_Contig05055	---NA---	7.64	4.56	nd
1	Pa_Contig05166	Early nodulin-93-like protein	1.83	1.14	nd
1	Pa_Contig05176	Phosphoglycerate mutase	2.76	1.09	nd
1	Pa_Contig05221	Uncharacterized protein TCM_020114	6.60	3.16	nd
1	Pa_Contig05239	---NA---	3.13	1.55	1.23
1	Pa_Contig05279	Respiratory burst oxidase homolog protein B-like	4.87	1.14	nd
1	Pa_Contig05344	Hypothetical protein MIMGU_mgv1a017109mg	2.58	1.66	1.23
1	Pa_Contig05351	Chloroplastic	3.54	1.45	nd
1	Pa_Contig05385	Uncharacterized protein LOC104602919	2.35	1.82	nd
1	Pa_Contig05459	Peroxidase n1	16.59	7.60	6.96
1	Pa_Contig05486	Serine/threonine-protein kinase at5g01020-like	3.40	2.29	1.43
1	Pa_Contig05587	Nodulin 21-like transporter family isoform 1	2.46	1.51	1.13
1	Pa_Contig05603	Cytochrome P450 93A3	3.83	3.09	nd
1	Pa_Contig05620	Calcium-binding protein CML19	8.48	2.91	1.44
1	Pa_Contig05710	Filament-like plant protein 7	nd	-2.95	-1.55
1	Pa_Contig05787	E3 ubiquitin-protein ligase RING1-like	3.48	1.15	nd
1	Pa_Contig05822	Adenine guanine permease AZG1-like	10.78	10.67	3.07
1	Pa_Contig05884	Probable trehalose-phosphate phosphatase F	3.36	2.47	1.36
1	Pa_Contig05905	---NA---	8.43	2.21	1.80
1	Pa_Contig05930	---NA---	9.74	5.48	nd
1	Pa_Contig05952	Gibberellin 2-beta-dioxygenase 1-like	4.12	2.27	1.93
1	Pa_Contig05982	Pathogenesis-related protein PR4-like	34.29	6.97	nd
1	Pa_Contig06017	Cell wall invertase	8.05	6.45	nd
1	Pa_Contig06028	Dihydrolipoyllysine-residue succinyltransferase component of 2-oxoglutarate dehydrogenase complex mitochondrial-like	2.78	1.84	nd
1	Pa_Contig06047	---NA---	-9.32	-12.59	-12.59
1	Pa_Contig06067	---NA---	2.96	2.62	1.71
1	Pa_Contig06074	Conserved hypothetical protein	1.69	1.06	-1.57
1	Pa_Contig06106	UDP-galactose transporter 2-like	1.67	1.35	1.13
1	Pa_Contig06132	Glutamine synthetase pr-2	nd	-2.22	-1.20
1	Pa_Contig06216	Hypothetical protein JCGZ_13786	2.36	1.12	-1.20
1	Pa_Contig06229	---NA---	3.95	2.67	1.58
1	Pa_Contig06231	Pin-like partial protein	nd	-1.95	-1.38
1	Pa_Contig06246	Acidic endochitinase-like	11.34	8.02	nd
1	Pa_Contig06253	Probable peroxidase 26	-1.98	-2.79	-2.72
1	Pa_Contig06255	---NA---	1.67	1.48	-1.00
1	Pa_Contig06264	Probable protein phosphatase 2C 57	4.22	nd	-1.06
1	Pa_Contig06273	B12D protein	6.20	2.20	1.55
1	Pa_Contig06278	Wound-induced protein WIN1	5.20	5.44	nd
1	Pa_Contig06331	Cationic peroxidase 1-like	3.46	1.81	2.62
1	Pa_Contig06348	Probable calcium-binding protein CML49	2.68	1.49	nd
1	Pa_Contig06413	Gibberellic acid methyltransferase 2	1.48	1.13	1.09
1	Pa_Contig06455	Phosphoglycerate mutase-like protein 1 isoform x3	4.09	nd	nd
1	Pa_Contig06480	Monoglyceride lipase-like	2.5	1.87	1.5
1	Pa_Contig06497	Expansin-like b1	14.75	-1.08	4.35
1	Pa_Contig06520	Cysteine-rich repeat secretory protein 38-like	18.07	8.41	nd
1	Pa_Contig06576	Probable LRR receptor-like serine/threonine-protein kinase at4g08850	1.94	1.41	1.31
1	Pa_Contig06581	---NA---	7.43	nd	nd
1	Pa_Contig06587	Protein hothead-like	20.41	18.9	11.20
1	Pa_Contig06625	Cysteine-rich repeat secretory protein 38-like	4.71	4.12	3.21
1	Pa_Contig06715	Probable 1-deoxy-d-xylulose-5-phosphate synthase chloroplastic	10.82	5.90	nd
1	Pa_Contig06725	Glycerophosphodiester phosphodiesterase gde1-like	5.37	-1.13	nd
1	Pa_Contig06747	Cytochrome P450 CYP73A100-like	9.24	2.24	nd
1	Pa_Contig06772	BON1-associated protein 2-like	7.54	4.51	nd
1	Pa_Contig06879	Omega-3 fatty acid desaturase	12.16	nd	nd
1	Pa_Contig06885	---NA---	1.70	1.09	-1.15
1	Pa_Contig06894	LRR receptor-like serine/threonine-protein kinase	5.14	4.57	2.27
1	Pa_Contig06929	---NA---	2.14	1.19	1.26
1	Pa_Contig06952	---NA---	9.57	1.48	3.42
1	Pa_Contig07093	Probable xyloglucan endotransglucosylase hydrolase protein 30	8.65	9.25	nd
1	Pa_Contig07140	Pathogenesis-related protein PR4-like	119.12	34.60	nd
1	Pa_Contig07141	DNA polymerase epsilon catalytic subunit	2.15	1.89	1.15
1	Pa_Contig07157	Hevamine-A precursor	3.96	nd	nd
1	Pa_Contig07232	---NA---	10.47	2.97	2.24
1	Pa_Contig07294	Probable bifunctional riboflavin biosynthesis protein RIBA chloroplastic	7.34	5.68	nd
1	Pa_Contig07325	Cytochrome p450 71a1-like	5.92	nd	nd
1	Pa_Contig07403	Pathogenesis-related protein	56.5	13.52	nd
1	Pa_Contig07425	Protein hothead-like	12.43	13.17	3.81
1	Pa_Contig07530	---NA---	1.86	1.03	-1.09
1	Pa_Contig07646	beta-galactosyltransferase 7-like	2.33	1.24	1.05
1	Pa_NA_F_contig02331	---NA---	2.02	1.04	1.37
1	Pa_NA_F_contig03555	---NA---	4.80	4.28	2.70
1	Pa_NA_F_contig05580	---NA---	2.42	1.36	1.14
1	Pa_NA_F_contig06704	---NA---	2.25	1.37	1.32
1	Pa_NA_F_contig07004	---NA---	1.80	1.68	-1.20
1	Pa_NA_F_contig07307	---NA---	4.02	2.09	1.66
1	Pa_NA_F_contig07370	---NA---	2.18	-1.09	nd
1	Pa_NA_F_contig07400	---NA---	2.23	1.40	-1.89
1	Pa_NA_F_contig07407	---NA---	-1.95	-3.58	-5.90
1	Pa_NA_F_contig07639	---NA---	3.81	2.08	1.55
1	Pa_NA_RC_Contig05707	---NA---	2.56	-1.37	nd
1	Pa_NA_RC_Contig06392	---NA---	5.83	3.55	nd
1	Pa_NA_RC_Contig06516	---NA---	5.52	3.44	1.83
1	Pa_NA_RC_Contig06717	---NA---	2.28	1.20	nd
1	Pa_NA_RC_Contig06975	---NA---	2.07	-1.05	-1.17
1	Pa_NA_RC_Contig07038	---NA---	2.00	1.44	1.09
1	Pa_NA_RC_Contig07092	---NA---	nd	-4.90	-3.87
1	Pa_NA_RC_Contig07158	---NA---	18.92	nd	nd
1	Pa_NA_RC_Contig07387	---NA---	2.03	1.37	nd
1	Pa_Sin_FZ03KKT01A7ZOH	---NA---	10.20	-1.11	nd
1	Pa_Sin_FZ03KKT01BNH1K	Class I heat shock protein	-3.60	-4.99	-4.71
1	Pa_Sin_GI32N0T02F6RES	---NA---	1.82	1.02	-1.19
1	Pa_Sin_GI32N0T02F76S6	Phospholipase d p1-like isoform x1	2.23	1.94	1.02
1	Pa_Sin_GI32N0T02F7BG6	Lignin-forming anionic peroxidase-like	1.80	1.13	1.28
1	Pa_Sin_GI32N0T02F9GEG	Alcohol dehidrogenase 1 partial	2.11	1.03	1.05
1	Pa_Sin_GI32N0T02FJZJT	Heat shock 70 kda protein 15-like	2.23	1.11	1.14
1	Pa_Sin_GI32N0T02G4MFN	Zinc phosphodiesterase ELAC 2-like isoform X1	1.68	1.13	1.38
1	Pa_Sin_GI32N0T02G5UNG	WD repeat-containing	1.78	1.12	1.16
1	Pa_Sin_GI32N0T02G7QOG	Multidrug resistance-associated protein 1	1.68	1.27	1.45
1	Pa_Sin_GI32N0T02G8O0K	Uncharacterized protein LOC104589187	2.12	1.28	1.22
1	Pa_Sin_GI32N0T02GAXLF	1-aminocyclopropane-1-carboxylate synthase-like	4.20	3.68	1.24
1	Pa_Sin_GI32N0T02GDB8Q	Peroxidase 51-like	14.10	nd	nd
1	Pa_Sin_GI32N0T02GRLM2	Ornithine decarboxylase-like	3.69	1.49	1.25
1	Pa_Sin_GI32N0T02GTAO6	Glucose-1-phosphate adenylyltransferase large subunit 1-like	nd	-4.45	-5.43
1	Pa_Sin_GI32N0T02GV1IP	Alcohol dehydrogenase 1	2.78	2.18	nd
1	Pa_Sin_GI32N0T02GYYDJ	Sugar dehydrogenase	1.61	1.03	1.17
1	Pa_Sin_GI32N0T02H1KY5	Alpha carbonic anhydrase 7	2.36	-1.05	-1.12
1	Pa_Sin_GI32N0T02H3IID	Kinesin KIN-7A	1.63	1.12	1.05
1	Pa_Sin_GI32N0T02H3UW9	Metal transporter NRAMP6-like	2.65	2.69	1.04
1	Pa_Sin_GI32N0T02H4B12	Uncharacterized protein isoform 1	1.58	1.16	1.13
1	Pa_Sin_GI32N0T02H5NNG	Shikimate kinase chloroplastic precursor	2.07	1.11	1.15
1	Pa_Sin_GI32N0T02H6JSO	Catalase-peroxidase	1.59	1.02	1.14
1	Pa_Sin_GI32N0T02H7YHQ	Zinc finger 4-like	3.63	2.08	nd
1	Pa_Sin_GI32N0T02H8DVT	MACPF domain-containing protein at4g24290-like	4.00	2.21	2.03
1	Pa_Sin_GI32N0T02H9EBE	C2H2 zinc finger protein	1.89	1.36	1.25
1	Pa_Sin_GI32N0T02H9SP7	2-oxoglutarate-dependent dioxygenase DAO-like	-1.64	-2.19	-2.67
1	Pa_Sin_GI32N0T02HA8XC	Hypothetical protein	4.20	nd	-1.16
1	Pa_Sin_GI32N0T02HAYGM	Peroxidase N1-like	5.06	3.23	nd
1	Pa_Sin_GI32N0T02HGA5O	Mitochondrial uncoupling 1-like protein	2.85	1.68	1.30
1	Pa_Sin_GI32N0T02HJFAD	Transcription elongation factor SPT6	1.10	-2.52	-2.02
1	Pa_Sin_GI32N0T02HS7YS	(+)-Neomenthol dehydrogenase-like isoform X2	8.30	nd	nd
1	Pa_Sin_GI32N0T02I1757	Peroxidase N1-like	5.74	3.17	nd
1	Pa_Sin_GI32N0T02I2VQD	1-aminocyclopropane-1-carboxylate synthase-like	10.42	9.86	nd
1	Pa_Sin_GI32N0T02I7G6Q	Aspartate aminotransferase. mitochondrial	3.37	2.97	1.14
1	Pa_Sin_GI32N0T02I87OV	Aspartate mitocondrial aminotransferase	5.24	nd	1.96
1	Pa_Sin_GI32N0T02I9OMH	Alpha carbonic anhydrase 7-like	3.18	-1.08	1.09
1	Pa_Sin_GI32N0T02I9WFV	Bifunctional 3-dehydroquinate dehydratase shikimate chloroplastic-like	2.10	1.15	1.08
1	Pa_Sin_GI32N0T02IC8KC	Glucose-1-phosphate adenylyltransferase large subunit chloroplastic amyloplastic	-1.82	-1.87	-2.01
1	Pa_Sin_GI32N0T02ICMK5	Aceous RNase P 2	4.50	1.10	1.86
1	Pa_Sin_GI32N0T02IDKEC	Heat shock protein partial	6.12	6.61	nd
1	Pa_Sin_GI32N0T02IDLFB	Mutant low phytic acid protein 1	1.75	1.44	1.17
1	Pa_Sin_GI32N0T02IFX85	---NA---	2.03	1.06	1.1
1	Pa_Sin_GI32N0T02IHM1L	Detoxification 49-like protein	2.27	1.58	1.25
1	Pa_Sin_GI32N0T02IKW43	Protein cmss1	2.07	1.14	1.49
1	Pa_Sin_GI32N0T02IMWRN	Linoleate 13S-lipoxygenase 3-chloroplastic	5.72	nd	1.64
1	Pa_Sin_GI32N0T02IT1EK	Mitochondrial uncoupling 1-like protein	2.44	1.57	1.27
1	Pa_Sin_GI32N0T02IUGTU	Alcohol dehydrogenase 1	3.43	1.10	-1.02
1	Pa_Sin_GI32N0T02IVXKY	Dirigent protein 22-like	3.22	1.24	nd
1	Pa_Sin_GI32N0T02IX2DO	Phosphoglycerate mutase-like	3.91	1.21	nd
1	Pa_Sin_GI32N0T02IZIY5	Metal transporter Nramp6-like	1.49	1.11	-1.06
1	Pa_Sin_GI32N0T02J33GV	Heat shock 70 kDa protein 17	2.23	1.00	1.61
1	Pa_Sin_GI32N0T02J5JL6	Pentatricopeptide repeat-containing At4g21065-like	2.03	1.15	-1.07
1	Pa_Sin_GI32N0T02JB4CY	Probable polyamine oxidase 4-like	2.36	1.18	1.72
1	Pa_Sin_GI32N0T02JDD0I	1-aminocyclopropane-1-carboxylate synthase	6.04	2.10	1.94
1	Pa_Sin_GI32N0T02JFK8Q	Phospholipase A2-alpha-like	2.02	1.34	nd
1	Pa_Sin_GI32N0T02JKEF4	Probable polyamine oxidase 4	3.07	2.39	nd
1	Pa_Sin_GI32N0T02JKL5B	S-adenosylmethionine synthase 2	3.75	1.04	1.03
1	Pa_Sin_GI32N0T02JNF8F	Metal ion transporter	3.84	1.55	nd
1	Pa_Sin_GI32N0T02JQPIA	RING-H2 finger ATL60-like	2.14	1.59	1.03
1	Pa_Sin_GI32N0T02JTBYW	Polyamine oxidase	2.53	1.87	1.19
1	Pa_Sin_GI32N0T02JY69X	Peptidyl-prolyl cis-trans isomerase FKBP62-like	2.15	1.10	-1.16
1	Pa_Sin_HA66E9C01A1O3Y	Universal stress protein family protein	-2.25	-2.58	-2.43
1	Pa_Sin_HA66E9C01A59JS	Tumor protein d53	1.76	1.21	1.27
1	Pa_Sin_HA66E9C01A8SUM	Feruloyl ortho-hydroxylase 1-like	3.32	1.71	2.21
1	Pa_Sin_HA66E9C01A94Q0	Probable glutathione S-transferase	6.09	1.65	nd
1	Pa_Sin_HA66E9C01ADV8S	Hypothetical protein FAVG1_08956	1.57	1.05	1.04
1	Pa_Sin_HA66E9C01AIWJ3	Heat shock protein 21	nd	nd	-6.06
1	Pa_Sin_HA66E9C01AQ2RZ	Dirigent protein 11-like	1.62	1.13	1.02
1	Pa_Sin_HA66E9C01AWLTN	40S ribosomal protein S25	2.41	1.86	1.70
1	Pa_Sin_HA66E9C01AZBQA	Pentatricopeptide repeat-containing protein. mitochondrial	2.04	1.31	-1.09
1	Pa_Sin_HA66E9C01BB2RF	65-kDa microtubule-associated 1	nd	-2.25	-1.93
1	Pa_Sin_HA66E9C01BD2V3	Ubiquitin-40S ribosomal protein S27a	1.86	1.01	-1.03
1	Pa_Sin_HA66E9C01BE1M3	Non-specific phospholipase c4-like	1.76	1.01	1.08
1	Pa_Sin_HA66E9C01BFEF6	Glutathione S-transferase	39.08	3.78	nd
1	Pa_Sin_HA66E9C01BGFNE	Aspartate aminotransferase. mitochondrial	2.80	1.45	1.03
1	Pa_Sin_HA66E9C01BJK77	40S ribosomal protein S8	2.37	2.76	nd
1	Pa_Sin_HA66E9C01BLTDJ	Pathogen-related protein	5.85	2.46	nd
1	Pa_Sin_HA66E9C01BMIVF	Pentatricopeptide repeat-containing mitochondrial	1.66	1.15	1.09
1	Pa_Sin_HA66E9C01BQ1TD	Hypothetical protein B456_011G137700	1.70	1.34	1.20
1	Pa_Sin_HA66E9C01BXJ1Y	Laccase-14-like	1.72	-1.38	-1.44
1	Pa_Sin_HA66E9C01BY5PD	Probable glutathione peroxidase 2	4.83	3.00	nd
2	Pa_Contig00345	Phosphoserine aminotransferase chloroplastic-like	5.57	2.31	4.13
2	Pa_Contig00387	Omega-6 fatty acid endoplasmic reticulum isozyme 2 isoform X1	nd	-7.18	nd
2	Pa_Contig00554	Cinnamoyl reductase 1-like	17.18	9.59	16.94
2	Pa_Contig00608	Transcription factor MYB44-like	2.05	nd	1.99
2	Pa_Contig01429	Dihydroflavonol 4-reductase	nd	-7.87	nd
2	Pa_Contig01440	Germin-like protein 2-1	nd	-3.75	nd
2	Pa_Contig01536	Annexin D4	-1.82	-2.12	-1.88
2	Pa_Contig01568	Probable glutathione S-transferase	10.32	2.67	9.60
2	Pa_Contig02288	MLP-like protein 423	nd	-6.14	nd
2	Pa_Contig02320	DUF3774 domain protein	nd	-7.09	nd
2	Pa_Contig02381	Profilin 1 isoform 1	nd	-4.59	nd
2	Pa_Contig02509	Auxin response factor 6	nd	-2.30	nd
2	Pa_Contig02723	NADP-dependent glyceraldehyde-3-phosphate dehydrogenase	-1.42	-4.28	nd
2	Pa_Contig02823	Uncharacterized protein LOC104613500	nd	-12.62	nd
2	Pa_Contig02969	Chaperone protein DnaJ chloroplastic-like	2.61	2.14	2.96
2	Pa_Contig02988	Alpha-glucan-protein synthase	1.17	-1.64	nd
2	Pa_Contig03042	Gibberellin-regulated protein 6	nd	-5.17	nd
2	Pa_Contig03236	Non-specific lipid-transfer protein 8-like	-2.38	-3.67	nd
2	Pa_Contig03403	Nucleobase-ascorbate transporter 6	nd	-6.55	nd
2	Pa_Contig03463	Crocetin chloroplastic-like	2.01	1.61	2.29
2	Pa_Contig04068	Zinc- peroxisomal	1.83	-1.02	1.27
2	Pa_Contig04195	Nucleobase-ascorbate transporter 6-like	nd	-2.68	nd
2	Pa_Contig04303	Metallothionein-like protein type 2	nd	-10.73	nd
2	Pa_Contig04354	Anthocyanidin reductase	2.12	-7.67	nd
2	Pa_Contig04550	Starch branching enzyme isoform 3	nd	-6.84	nd
2	Pa_Contig04599	(-)-germacrene D synthase-like	nd	-4.66	nd
2	Pa_Contig04916	Hypothetical protein AALP_AA5G024000	nd	-2.71	nd
2	Pa_Contig05098	---NA---	2.26	-1.15	3.07
2	Pa_Contig05213	Glu protease inhibitor	16.19	nd	43.66
2	Pa_Contig05263	ABC transporter B family member 8	2.34	-1.09	1.39
2	Pa_Contig05621	Zinc- peroxisomal-like	1.96	-1.25	1.28
2	Pa_Contig06061	Uncharacterized loc101218044	-1.42	-2.16	-1.65
2	Pa_Contig06176	Protein hothead-like	28.17	26.13	29.39
2	Pa_Contig06604	Retrotransposon Ty1-copia subclass	1.49	-1.14	1.67
2	Pa_Contig06995	Tryptophan aminotransferase-related protein 4	3.89	nd	2.93
2	Pa_Contig07016	Chalcone synthase	nd	-10.25	nd
2	Pa_Contig07336	Uncharacterized protein LOC104597236 isoform X4	nd	-3.14	nd
2	Pa_Contig07667	Cytochrome P450 71A1-like	5.76	nd	5.04
2	Pa_NA_F_contig03689	---NA---	1.59	-1.20	1.41
2	Pa_NA_F_contig06354	---NA---	nd	-7.79	nd
2	Pa_NA_RC_Contig06820	---NA---	2.07	-1.06	1.14
2	Pa_NA_RC_Contig06945	---NA---	5.10	4.63	5.57
2	Pa_NA_RC_Contig06966	---NA---	nd	-9.12	nd
2	Pa_Sin_GI32N0T02FKZY1	Histidine kinase 5	-1.65	-2.08	-1.68
2	Pa_Sin_GI32N0T02FXDHA	Feruloyl ortho-hydroxylase 1-like	3.51	2.11	5.31
2	Pa_Sin_GI32N0T02G4VYR	Non-specific phospholipase c3-like	2.25	-1.03	3.85
2	Pa_Sin_GI32N0T02GS0JQ	Cationic peroxidase 1-like	4.32	2.95	3.96
2	Pa_Sin_GI32N0T02H9S9T	Dead box ATP-dependent RNA isoform 1	2.46	1.02	2.30
2	Pa_Sin_GI32N0T02I1MOA	HIT-type zinc finger protein	1.67	1.22	1.53
2	Pa_Sin_GI32N0T02I3RJP	ABC transporter C family member 13	1.57	-1.12	1.06
2	Pa_Sin_GI32N0T02I5J2U	Photosystem II type I chlorophyll a/b binding	1.89	-1.85	1.16
2	Pa_Sin_GI32N0T02IAS9P	CAP-Gly domain-containing linker 1	1.48	-1.02	1.16
2	Pa_Sin_GI32N0T02IVJB6	Hsp70-like protein	2.09	-1.56	1.37
2	Pa_Sin_HA66E9C01ABJAB	Uncharacterized protein LOC103969806	1.89	-1.09	1.01
2	Pa_Sin_HA66E9C01AOCH8	9-cis-epoxycarotenoid dioxygenase	-2.02	-2.33	-1.65
2	Pa_Sin_HA66E9C01B1RD0	Hypothetical protein FOXB_07425	1.73	1.00	1.40
2	Pa_Sin_HA66E9C01BFXQ7	Hypothetical chloroplast RF21 (chloroplast)	1.92	-1.05	1.34
2	Pa_Sin_HA66E9C01BK6CB	Zinc finger ZAT11-like	2.93	-1.01	1.64
2	Pa_Sin_HA66E9C01BLCGN	Shikimate O-hydroxycinnamoyltransferase	3.34	1.91	2.88
2	Pa_Sin_HA66E9C01BSEMA	Glucose-1-phosphate adenylyltransferase large subunit 1-like	-2.91	-3.35	-2.83
3	Pa_Contig00535	Chitinase 1-like	51.32	69.84	nd
3	Pa_Contig00049	Hexokinase-1-like isoform X3	3.31	8.94	nd
3	Pa_Contig00081	Polyphenol chloroplastic-like	2.03	3.16	nd
3	Pa_Contig00148	UDP-glycosyltransferase 85A2-like	9.36	11.46	5.3
3	Pa_Contig00160	Lysine histidine transporter 1-like	6.38	9.94	nd
3	Pa_Contig00167	Beta-glucosidase 12-like	nd	5.89	nd
3	Pa_Contig00214	UPF0481 protein at3g47200-like	9.35	16.66	nd
3	Pa_Contig00235	---NA---	4.48	5.49	3.35
3	Pa_Contig00242	Probable trehalose-phosphate synthase	nd	6.41	nd
3	Pa_Contig00310	Pleiotropic drug resistance protein 1-like	4.64	6.16	nd
3	Pa_Contig00336	Ethylene-responsive transcription factor ABR1-like	3.1	5.23	2.83
3	Pa_Contig00360	ABC transporter C family member 8	4.22	6.66	nd
3	Pa_Contig00423	Cysteine-rich receptor-like protein kinase 2	nd	10.47	nd
3	Pa_Contig00472	Glycosyl hydrolase family protein with chitinase insertion domain	3.44	36.58	nd
3	Pa_Contig00527	Plant intracellular RAS-group-related LRR protein 6	nd	5.31	nd
3	Pa_Contig00559	---NA---	21.70	40.19	21.52
3	Pa_Contig00628	Uncharacterized protein LOC104604186	5.47	8.43	3.27
3	Pa_Contig00670	Allene oxide synthase	2.39	3.38	1.01
3	Pa_Contig00826	Zinc finger protein ZAT10-like	2.01	2.34	1.94
3	Pa_Contig01014	Basic endochitinase-like partial	49.89	72.48	nd
3	Pa_Contig01063	Pathogen-related	nd	33.32	nd
3	Pa_Contig01070	High-affinity nitrate transporter -like	2.25	2.97	nd
3	Pa_Contig01109	Pollen preferential protein	1.84	2.61	1.56
3	Pa_Contig01222	Aquaporin SIP1-2	5.35	6.03	4.23
3	Pa_Contig01395	Endochitinase PR4-like	3.33	3.81	2.92
3	Pa_Contig01404	Putative plant syntaxin	5.20	12.26	nd
3	Pa_Contig01409	Serine carboxypeptidase-like 42	4.99	8.31	2.48
3	Pa_Contig01540	Conserved hypothetical protein	5.63	7.18	4.56
3	Pa_Contig01584	Probable serine/threonine-protein kinase NAK	1.19	3.02	nd
3	Pa_Contig01640	Hevein-like pre-protein	nd	14.14	nd
3	Pa_Contig01689	Uncharacterized protein LOC103439761	4.73	11.55	3.09
3	Pa_Contig01971	RHO guanyl-nucleotide exchange factor 11	2.35	4.56	2.17
3	Pa_Contig02104	Chaperone protein DnaJ chloroplastic-like	1.39	1.96	1.20
3	Pa_Contig02223	Mandelonitrile lyase-like	16.49	22.19	8.22
3	Pa_Contig02254	Uncharacterized protein LOC104602168	2.10	7.30	nd
3	Pa_Contig02492	Glutamate dehydrogenase 2	22.04	25.76	16.35
3	Pa_Contig02863	Basic 7S globulin-like (aspartic peptidase domain containing protein)	18.13	20.13	13.96
3	Pa_Contig02874	Germin-like protein subfamily 1 member 20-like	17.28	30.04	nd
3	Pa_Contig02906	Protein LURP-one-related 15-like	5.06	12.30	2.31
3	Pa_Contig03052	LL-diaminopimelate aminotransferase	1.56	2.22	nd
3	Pa_Contig03106	Serine carboxypeptidase-like 18	3.68	9.07	nd
3	Pa_Contig03160	Uncharacterized protein LOC103973722	1.74	2.97	1.67
3	Pa_Contig03229	Glutamate dehydrogenase 2	8.86	10.14	4.69
3	Pa_Contig03304	L-idonate 5- partial	2.18	5.41	nd
3	Pa_Contig03349	---NA---	-2.2	-1.36	-2.51
3	Pa_Contig03396	Chitinase 1-like	nd	9.94	nd
3	Pa_Contig03488	Stem-specific protein TSJT1-like	3.77	4.41	3.67
3	Pa_Contig03731	Uncharacterized protein LOC103972420	3.98	5.17	2.25
3	Pa_Contig03812	Probable galactinol-sucrose galactosyltransferase 6 isoform X2	nd	16.74	nd
3	Pa_Contig03995	Tyrosine-sulfated glycopeptide receptor 1	1.73	2.27	1.51
3	Pa_Contig04018	Heat shock factor protein HSF24-like	2.30	6.22	nd
3	Pa_Contig04150	Hypothetical protein glysoja_021357	4.83	7.29	nd
3	Pa_Contig04251	Probable galactinol-sucrose galactosyltransferase 6 isoform X2	3.44	9.13	nd
3	Pa_Contig04276	Zinc finger protein ZAT12-like	8.69	10.78	6.28
3	Pa_Contig04468	L-idonate 5-dehydrogenase	2.03	6.98	nd
3	Pa_Contig04728	Flavonoid 3 partial protein	nd	3.44	nd
3	Pa_Contig04920	Probable -trehalose-phosphate synthase	2.85	4.31	1.98
3	Pa_Contig05129	Hypothetical protein VITISV_001638	2.36	5.83	nd
3	Pa_Contig05171	Stigma-specific Stig1 family	5.35	20.15	5.08
3	Pa_Contig05246	L-type lectin-domain containing receptor kinase -like	2.04	3.96	1.61
3	Pa_Contig05393	Basic 7S globulin-like (aspartic peptidase domain containing protein)	24.93	36.17	11.81
3	Pa_Contig05425	---NA---	nd	3.19	nd
3	Pa_Contig05561	Protein hothead-like	19.51	36.76	11.92
3	Pa_Contig05584	ABC transporter C family member 8-like isoform X1	5.72	10.23	2.89
3	Pa_Contig05789	---NA---	2.50	4.52	nd
3	Pa_Contig05854	Protein hothead-like	7.86	23.88	6.03
3	Pa_Contig05917	Germin-like protein	10.35	25.17	nd
3	Pa_Contig06015	Beta-D-galactosidase	6.83	41.00	5.84
3	Pa_Contig06177	Methylecgonone reductase-like	nd	9.49	nd
3	Pa_Contig06232	UDP-glycosyltransferase 73C3-like	1.86	2.62	nd
3	Pa_Contig07184	Protein hothead-like	43.16	74.12	20.44
3	Pa_Contig07666	Acidic endochitinase-like	-1.58	-1.36	-1.64
3	Pa_NA_F_contig00811	---NA---	2.05	4.18	1.37
3	Pa_NA_F_contig05855	---NA---	nd	6.13	nd
3	Pa_NA_F_contig07097	---NA---	nd	16.23	nd
3	Pa_NA_F_contig07544	---NA---	1.65	2.73	1.19
3	Pa_NA_RC_Contig06870	---NA---	2.44	3.01	1.15
3	Pa_NA_RC_Contig06946	---NA---	4.29	8.07	2.12
3	Pa_NA_RC_Contig07013	---NA---	2.26	4.95	1.85
3	Pa_Sin_FZ03KKT01BN6Q1	Splicing factor 3B subunit	1.56	2.33	1.50
3	Pa_Sin_FZ03KKT01CC5R4	40S ribosomal protein S20	2.71	3.65	1.76
3	Pa_Sin_GI32N0T02F3Y0F	ATP synthase subunit. mitochondrial	8.01	11.62	3.72
3	Pa_Sin_GI32N0T02GBS6T	40S ribosomal protein S12	3.74	5.27	2.48
3	Pa_Sin_GI32N0T02H22VX	40S ribosomal protein S3	1.66	2.16	1.62
3	Pa_Sin_GI32N0T02H7UBQ	Peroxidase P7-like	1.72	1.95	1.04
3	Pa_Sin_GI32N0T02HFJY4	Chlorophyll(ide) B reductase chloroplastic	1.65	2.59	1.17
3	Pa_Sin_GI32N0T02HMZMX	Peroxidase P7-like	4.76	6.48	nd
3	Pa_Sin_GI32N0T02HQGBT	Peroxidase 4-like	3.37	6.22	3.30
3	Pa_Sin_GI32N0T02HRY6L	Pentatricopeptide repeat-containing at4g08210	1.93	3.85	1.43
3	Pa_Sin_GI32N0T02HULZ4	Beta-tubulin partial protein	7.56	14.09	3.24
3	Pa_Sin_GI32N0T02I1JF2	Phospholipase D p1-like isoform X1	nd	2.51	nd
3	Pa_Sin_GI32N0T02I6832	ATP-dependent RNA helicase DDX42 isoform X2	4.62	8.49	nd
3	Pa_Sin_GI32N0T02I6832	ATP-dependent RNA helicase DDX42 isoform X2	4.98	8.49	nd
3	Pa_Sin_GI32N0T02IC8OL	Beta-tubulin partial protein	2.57	4.61	2.01
3	Pa_Sin_GI32N0T02J1JWN	40S ribosomal protein S12	3.89	4.52	2.74
3	Pa_Sin_GI32N0T02JURYY	Peroxidase P7-like	1.52	2.24	1.30
3	Pa_Sin_HA66E9C01AAW3D	40S ribosomal protein s5-1	4.09	5.02	2.85
3	Pa_Sin_HA66E9C01AKONC	Inorganic pyrophosphatase	2.29	2.73	1.54
3	Pa_Sin_HA66E9C01AKZ67	Kunitz family trypsin and protease inhibitor	2.71	3.12	1.44
3	Pa_Sin_HA66E9C01APD3F	Peroxidase P7-like	3.80	9.51	3.22
3	Pa_Sin_HA66E9C01AV26F	Ripening-related protein 5-like	1.67	2.14	1.57
3	Pa_Sin_HA66E9C01BD13W	40S ribosomal protein S7	6.28	7.61	4.83
4	Pa_Contig00133	ALA-interacting subunit 3-like	2.67	3.53	4.98
4	Pa_Contig00456	Methionine gamma-lyase-like	nd	nd	6.43
4	Pa_Contig00520	GDSL esterase lipase at3g26430-like	13.89	16.30	21.46
4	Pa_Contig00582	BTB/POZ and TAZ domain-containing protein 1-like	8.33	8.15	12.28
4	Pa_Contig00830	Hypothetical protein CICLE_v10033365mg	-8.58	-5.26	-1.47
4	Pa_Contig01120	Extracellular ribonuclease le-like	-4.58	-3.76	nd
4	Pa_Contig01416	Glucose-1-phosphate adenylyltransferase large subunit chloroplastic amyloplastic	-2.73	-3.68	nd
4	Pa_Contig01458	GATA transcription factor 2-like	-4.43	-3.74	-3.18
4	Pa_Contig01468	Hydrogen peroxide induced protein 1	-2.12	-1.53	-1.14
4	Pa_Contig01652	Cytochrome P450 71A1-like	nd	nd	10.20
4	Pa_Contig01826	Crocetin chloroplastic-like	1.89	1.70	2.45
4	Pa_Contig01947	Endo-beta-glucanase	-3.13	-3.54	nd
4	Pa_Contig02612	Probable pectinesterase pectinesterase inhibitor 34	-6.38	-2.46	nd
4	Pa_Contig02722	Polyketide cyclase dehydrase and lipid transport superfamily protein	-2.19	-2.30	-1.28
4	Pa_Contig03032	Probable LRR receptor-like serine threonine-protein kinase MRH1	-4.90	-2.22	nd
4	Pa_Contig03065	Protein GAST1-like	-12.11	-7.31	nd
4	Pa_Contig03143	Ethylene-responsive transcription factor RAP2-7-like isoform X2	1.70	1.67	1.81
4	Pa_Contig03252	Protein chloroplastic	-2.63	-2.28	nd
4	Pa_Contig04097	Trypsin inhibitor	5.19	2.75	33.80
4	Pa_Contig04179	Granule-bound starch synthase chloroplastic amyloplastic-like	-4.11	-5.01	nd
4	Pa_Contig04419	Basic 7S globulin-like (aspartic peptidase domain containing protein)	11.10	13.71	17.24
4	Pa_Contig04528	Beta-galactosidase 8-like	-2.52	-1.62	nd
4	Pa_Contig05365	Starch branching enzyme isoform 3	-8.19	-5.63	-3.07
4	Pa_Contig05713	Alanine-glyoxylate aminotransferase 2 homolog mitochondrial-like	-1.53	-1.77	nd
4	Pa_Contig06098	65-kDa microtubule-associated protein 6-like	-2.43	-2.40	-1.94
4	Pa_Contig06221	Wuschel-related homeobox 11	-1.71	-1.07	1.25
4	Pa_Contig06304	Probable LRR receptor-like serine/threonine-protein kinase at4g08850	-3.02	-2.51	-1.30
4	Pa_Contig06924	---NA---	-3.11	-2.47	-1.77
4	Pa_NA_F_contig06384	---NA---	-1.58	-1.27	1.22
4	Pa_NA_F_contig07051	---NA---	-4.11	-1.97	nd
4	Pa_NA_F_contig07637	---NA---	-1.59	-1.19	1.17
4	Pa_NA_RC_Contig05430	---NA---	2.05	1.73	2.94
4	Pa_NA_RC_Contig06326	---NA---	1.08	-1.05	7.07
4	Pa_NA_RC_Contig06776	---NA---	-1.62	-1.31	1.14
4	Pa_NA_RC_Contig07601	---NA---	-2.47	-1.27	1.62
4	Pa_Sin_GI32N0T02FIJ4X	Carboxylate clamp-tetratricopeptide repeat protein	-2.11	-1.28	-0.76
4	Pa_Sin_GI32N0T02GB25G	Carboxylate clamp-tetratricopeptide repeat protein	-1.71	-1.07	1.99
4	Pa_Sin_GI32N0T02GZ39S	NBS-containing resistance partial	-2.55	-2.41	1.15
4	Pa_Sin_GI32N0T02H2I82	Probable cinnamyl alcohol dehydrogenase 6	1.74	2.90	3.66
4	Pa_Sin_GI32N0T02HK1RI	9-cis-epoxycarotenoid dioxygenase	-5.12	-5.34	nd
4	Pa_Sin_GI32N0T02IR452	HSP70-HSP90 organizing protein 3-like	-1.65	-1.37	-1.15
4	Pa_Sin_GI32N0T02JEGGT	65-kDa microtubule-associated 1-like protein	-2.09	-1.73	-1.10
4	Pa_Sin_GI32N0T02JIO64	23S rRNA (adenine(2030)-N(6))-methyltransferase	-7.92	-3.54	nd
4	Pa_Sin_GI32N0T02JODII	Probable linoleate 9S-lipoxygenase 5 isoform X2	-2.33	-1.61	-1.17
4	Pa_Sin_HA66E9C01A1SFL	65-kDa microtubule-associated 1-like	-3.15	-2.26	-1.61
4	Pa_Sin_HA66E9C01AN9EE	Peroxidase 3	-5.94	-6.14	nd
4	Pa_Sin_HA66E9C01APCAB	2-methylene-furan-3-one reductase-like	-2.17	-1.62	-1.12
4	Pa_Sin_HA66E9C01B20H4	Ripening-related protein 5-like	-1.97	-1.63	-1.24
4	Pa_Sin_HA66E9C01BI2Z0	Ferric reduction oxidase chloroplastic	-1.58	-1.52	-1.27
4	Pa_Sin_HA66E9C01BVIYG	---NA---	-1.36	-3.20	19.41
5	Pa_Contig00080	Organic cation carnitine transporter 3-like	-2.08	-1.34	-1.73
5	Pa_Contig00084	Polyphenol oxidase	2.82	5.99	3.57
5	Pa_Contig00205	Protein hothead-like	14.54	58.11	17.58
5	Pa_Contig00313	NAC domain-containing protein 72	1.22	10.11	9.46
5	Pa_Contig00356	Probable plasma membrane intrinsic protein 1C	-2.41	-1.27	-1.09
5	Pa_Contig00471	Phosphatidylinositol:ceramide Inositolphosphotransferase-like isoform X1	-4.00	-1.27	-1.58
5	Pa_Contig00512	UPF0481 protein at3g47200-like	-4.67	-2.26	-1.15
5	Pa_Contig00540	Protein exordium-like 2	-19.30	-4.45	-3.92
5	Pa_Contig00951	Kynurenine formamidase-like	nd	12.98	6.13
5	Pa_Contig01427	Tubulin alpha chain	-7.90	nd	nd
5	Pa_Contig01573	Cytochrome P450 714C2-like	-18.58	-1.81	-2.09
5	Pa_Contig01915	Ammonium transporter 1 member 1-like	1.93	3.32	2.50
5	Pa_Contig01938	Inactive receptor kinase	-3.74	-1.19	-1.70
5	Pa_Contig02105	Protein walls are thin 1-like protein	-13.96	-2.36	nd
5	Pa_Contig02184	21 kDa protein	-5.58	2.19	nd
5	Pa_Contig02268	Annexin D3-like	-1.63	-1.23	-1.42
5	Pa_Contig02278	Tyrosine dopa decarboxylase	5.15	5.86	5.39
5	Pa_Contig02540	Tumor-related protein	8.18	22.06	16.01
5	Pa_Contig02780	Uncharacterized loc101208739 isoform 1	-7.99	nd	nd
5	Pa_Contig02817	Basic 7S globulin-like (aspartic peptidase domain containing protein)	22.69	32.66	36.60
5	Pa_Contig02835	Probable nucleoredoxin 2	-39.33	nd	nd
5	Pa_Contig02993	Cellulose synthase like E1 isoform 3	1.38	4.25	2.62
5	Pa_Contig03027	---NA---	-2.57	-1.37	-1.08
5	Pa_Contig03107	Serine carboxypeptidase-like 50	1.69	1.93	1.82
5	Pa_Contig03114	Protein hothead-like	4.05	6.87	4.24
5	Pa_Contig03210	Protein YLS2-like	-3.86	5.00	4.44
5	Pa_Contig03239	Uncharacterized protein LOC104585637	-3.65	1.14	1.08
5	Pa_Contig03373	L-type lectin-domain containing receptor kinase -like	-7.75	nd	nd
5	Pa_Contig03521	Inactive purple acid phosphatase 1 -like protein	-2.16	1.56	-0.87
5	Pa_Contig03800	Chaperone protein DnaJ chloroplastic-like	2.09	3.15	3.00
5	Pa_Contig03890	Peroxidase N	1.37	3.09	1.79
5	Pa_Contig04015	Oxidative stress isoform 2	-1.52	4.14	4.84
5	Pa_Contig04029	Protein NRT1 PTR family-like	1.00	12.29	3.26
5	Pa_Contig04110	UDP-glycosyltransferase 88A1-like	-5.68	1.28	nd
5	Pa_Contig04204	CSC1-like protein ERD4	-6.23	nd	nd
5	Pa_Contig04539	Uncharacterized protein LOC104592655	-1.14	4.17	nd
5	Pa_Contig04646	---NA---	-2.05	-1.57	-1.49
5	Pa_Contig04700	---NA---	-1.83	-1.16	-1.36
5	Pa_Contig04808	Protein hothead-like	21.54	78.74	37.54
5	Pa_Contig05352	Phenolic glucoside malonyltransferase 1-like	-5.39	-1.62	-1.28
5	Pa_Contig05495	Zinc finger CCCH domain-containing protein 20-like	-4.87	-2.77	-2.19
5	Pa_Contig05862	Two pore calcium channel protein 1-like	-3.12	-1.83	-1.45
5	Pa_Contig05914	3-hydroxyisobutyryl-hydrolase-like protein mitochondrial isoform X1	-1.81	-1.26	-1.40
5	Pa_Contig05921	Dof zinc finger	-7.22	nd	nd
5	Pa_Contig06123	Phosphoglycerate mutase-like family protein isoform 2	1.30	3.08	1.52
5	Pa_Contig06182	Uncharacterized oxidoreductase at4g09670-like	-7.49	-1.62	-1.80
5	Pa_Contig06284	Kinesin-like protein KIN12b	-2.08	1.05	nd
5	Pa_Contig06358	---NA---	11.20	40.20	45.98
5	Pa_Contig06486	E3 ubiquitin-protein ligase RING1-like	-3.80	nd	nd
5	Pa_Contig06808	Basic 7S globulin-like (aspartic peptidase domain containing protein)	27.69	35.41	37.51
5	Pa_Contig06936	Formamidase isoform X1	-3.88	nd	nd
5	Pa_Contig07072	Transcription elongation factor SPT5 homolog 1	-1.73	-1.16	-1.12
5	Pa_NA_F_contig07137	---NA---	-2.61	-1.48	-1.28
5	Pa_NA_F_contig07405	---NA---	-3.65	-1.59	-1.35
5	Pa_NA_F_contig07501	---NA---	-2.18	-1.57	-1.27
5	Pa_NA_F_contig07529	---NA---	2.53	4.66	4.41
5	Pa_NA_F_contig07621	---NA---	-2.02	-1.48	-1.34
5	Pa_NA_RC_Contig06138	---NA---	2.29	2.71	2.33
5	Pa_NA_RC_Contig07468	---NA---	-3.90	nd	nd
5	Pa_Sin_GI32N0T02FMIHS	---NA---	-2.61	-1.45	-2.09
5	Pa_Sin_GI32N0T02FPATD	Large proline-rich BAG6-like isoform X4	-1.49	1.01	-1.16
5	Pa_Sin_GI32N0T02FQLVE	Cytokinin dehydrogenase 6-like	-1.10	1.72	1.12
5	Pa_Sin_GI32N0T02G8559	Probable quinone oxidoreductase	-2.09	-1.63	-1.67
5	Pa_Sin_GI32N0T02GEJSF	9-cis-epoxycarotenoid dioxygenase	-2.76	nd	-1.09
5	Pa_Sin_GI32N0T02GGCKR	Serine arginine-rich splicing factor RS31-like	-1.59	1.04	-1.15
5	Pa_Sin_GI32N0T02HMHTA	Receptor 12	nd	2.50	1.12
5	Pa_Sin_GI32N0T02I2S03	Drought-induced protein RDI	-1.99	-1.28	-1.09
5	Pa_Sin_GI32N0T02I5F53	---NA---	-4.53	nd	nd
5	Pa_Sin_GI32N0T02ICBKZ	Short-chain dehydrogenase TIC chloroplastic-like	-2.70	-1.10	-1.54
5	Pa_Sin_GI32N0T02IDI00	Carboxylate clamp-tetratricopeptide repeat protein	-2.27	-1.55	-1.56
5	Pa_Sin_GI32N0T02INF0F	Pre-mRNA-splicing factor ATP-dependent RNA helicase PRP16	-1.82	-1.18	-1.08
5	Pa_Sin_GI32N0T02IWL2D	Hypothetical protein IQ07DRAFT_672697	-82.06	1.09	1.24
5	Pa_Sin_GI32N0T02J3M1F	Pre-mRNA-splicing factor ATP-dependent RNA helicase PRP16	-1.78	1.02	1.05
5	Pa_Sin_GI32N0T02JS78W	Pleiotropic drug resistance 1-like	nd	8.18	2.21
5	Pa_Sin_HA66E9C01A1OHK	Thaumatin-like protein 1	-5.12	-2.91	-1.84
5	Pa_Sin_HA66E9C01A8MWH	Peroxidase 47	-5.53	1.24	nd
5	Pa_Sin_HA66E9C01ABFV2	Thaumatin-like protein 1b	-5.91	-2.84	-1.79
5	Pa_Sin_HA66E9C01AF0M8	2-methylene-furan-3-one reductase	-2.89	-1.71	-1.44
5	Pa_Sin_HA66E9C01AKUNB	Uncharacterized protein LOC104590627 isoform X1	-1.74	-1.15	-1.12
5	Pa_Sin_HA66E9C01AKUTQ	Universal stress protein A-like protein	-2.78	-1.70	-1.56
5	Pa_Sin_HA66E9C01AOPFC	Drought-induced protein RDI	-1.74	-1.13	-1.34
5	Pa_Sin_HA66E9C01APDY8	Hydroxyproline-rich glyco family	-1.79	-1.10	-1.54
5	Pa_Sin_HA66E9C01B0F0U	Peroxidase 47	-3.82	1.12	-1.10
5	Pa_Sin_HA66E9C01BHRGM	Ultraviolet-B receptor UVR8	-2.78	-2.08	-1.82
5	Pa_Sin_HA66E9C01BJ2GL	Universal stress protein family protein	-2.98	-2.63	-2.66
5	Pa_Sin_HA66E9C01BL50U	BTB/POZ domain-containing At5g66560-like	-3.77	-1.14	nd
5	Pa_Sin_HA66E9C01BX3ZG	Thermospermine synthase ACAULIS5-like	-1.74	1.14	1.13
